# Supplementary material for: Genetic gain for rice yield in rainfed environments in India
Source: Field Crops Res. 2021 Jan 1;260:107977. doi: 10.1016/j.fcr.2020.107977 (PMC7722510; doi:10.1016/j.fcr.2020.107977)
Supplement: Supplementary file 1 [file mmc1.xlsx]

## Sheet: Table-S1
Table S1: Detailed Information of trials; location, year of conduct, harvested area, dose of ferilizers applied
IRRIGATED CONTROL										MODERATE STRESS											SEVERE STRESS
Trial	Location	Year	Plot length (m)	Spacing (R-R x H-H)	No. of rows	**Harvested area (m2)	Fertilizer N:P:K per ha	Trial mean yield	Trial H	Trial	Location	Year	Plot length (m)	Spacing (R-R x H-H)	No. of rows	**Harvested area (m2)	Fertilizer N:P:K per ha	Trial mean yield	Rainfall (mm) 60-100 DAS	Trial H	Trial	Location	Year	Plot length (m)	Spacing (R-R x H-H)	No. of rows	**Harvested area (m2)	Fertilizer N:P:K per ha	Trial mean yield	Rainfall (mm) 60-100 DAS	Trial H
1	Faizabad	2005	2	20 x 20	4	1.6	80:60:40	6951	0.95	1	Raipur	2006	4	20 x 20	4	3.2	120:60:40	2796		0.94	1	Faizabad	2006	4	20 x 20	4	3.2	3 days, 8:40:40	1265		0.94
2	Hazaribag	2005	2.5	20 x 20	4	2	80:60:40	4997	0.87	2	Faizabad	2007	4	20 x 20	4	3.2	3 days, 8:40:40	2192		0.96	2	Hazaribag	2006	4	20 x 20	4	3.2	3 days, 8:40:30	994		0.86
3	Raipur	2005	4	20 x 20	4	3.2	120:60:40	3814	0.87	3	Hazaribag	2007	3.5	20 x 20	4	2.8	80:60:40	3383		0.83	3	Raipur	2006	4	20 x 20	4	3.2	80:50:30	1223		0.91
4	Faizabad	2006	4	20 x 20	4	3.2	3 days, 8:40:40	3658	0.98	4	Raipur	2007	2.4	20 x 20	4	1.92	120:60:40	3270		0.77	4	Raipur	2007	3	20 x 20	4	2.4	80:50:30	1889		0.8
5	Hazaribag	2006	5	20 x 20	4	4	3 days, 8:40:30	2998	0.51	5	Barwale	2008	4	30 x 20	4	4.8	100:60:40	2013		0.92	5	Paramakudi	2007	2	20 x 20	4	1.6	50:25:25	1025		0.32
6	Raipur	2006	3	20 x 20	4	2.4	100:60:40	4750	0.61	6	Hazaribag	2008	4	20 x 20	4	3.2	80:60:40	2234		0.85	6	Barwale	2008	4	30 x 20	4	4.8	100:60:40	991		0.92
7	Barwale	2007	4	30 x 20	4	4.8	120:60:60	5480	0.48	7	Raipur	2008	4	20 x 20	4	3.2	3 days, 8:40:40	2226		0.84	7	DRR	2008	4	20 x 20	4	3.2	80:60:40	1004		0.86
8	Faizabad	2007	4	20 x 20	4	3.2	3 days, 8:40:40	4098	0.97	8	Faizabad	2009	5	20 x 20	4	4	3 days, 8:40:40	2369		0.87	8	Faizabad	2008	4	20 x 20	4	3.2	3 days, 8:40:40	1639		0.98
9	Hazaribag	2007	3.5	20 x 20	4	2.8	80:60:40	4567	0.72	9	Hazaribag	2009	4	20 x 20	4	3.2	3 days, 8:40:30	2222		0.83	9	Hazaribag	2008	3	20 x 20	4	2.4	3 days, 8:40:30	1605		0.91
10	Raipur	2007	1.76	20 x 20	4	1.44	100:60:40	3634	0.73	10	Raipur	2009	2.4	20 x 20	5	2.4	120:80:60	2470		0.68	10	Raipur	2008	4	20 x 20	4	3.2	3 days, 8:40:40	1009		0.93
11	Barwale	2008	4	30 x 20	4	4.8	100:60:40	4108	0.84	11	Tripura	2009	3	20 x 20	4	2.4	4 days, 4:50:50	2367		0.39	11	Paramakudi	2008	2	20 x 20	5	2	50:25:25	1126		0.74
12	Faizabad	2008	4	20 x 20	4	3.2	3 days, 8:40:30	3183	0.99	12	Barwale	2010	3.16667	30 x 20	4	3.8	100:60:40	2340		0.72	12	Barwale	2009	4	30 x 20	4	4.8	100:60:40	1178		0.96
13	Hazaribag	2008	4	20 x 20	3	2.4	3 days, 8:40:40	5194	0.84	13	Raipur	2010	4	20 x 20	4	3.2	3 days, 8:40:40	2708		0.67	13	Paramakudi	2009	2.5	20 x 20	5	2.5	50:25:25	1499		0.46
14	Raipur	2008	3.8	20 x 20	4	3.04	3 days, 8:40:40	3929	0.84	14	Paramakudi	2010	2	20 x 20	2	0.8	50:25:25	3711		0.61	14	Raipur	2009	2.4	20 x 20	5	2.4	120:80:60	1895		0.7
15	Ranchi	2008	3	20 x 20	4	2.4	80:60:40	5268	0.73	15	Hazaribag	2011	2.675	20 x 20	4	2.14	3 days, 8:40:40	2507		0.82	15	Coimbatore	2009	3	20 x 20	4	2.4	3 days, 8:40:40	1935		0.98
16	Barwale	2009	3	30 x 20	4	2.4	100:60:40	3618	0.96	16	Patna	2011	3	20 x 20	4	2.4	3 days, 18:50:50	2865	167.7	0.92	16	DRR	2010	4	20 x 20	4	3.2	80:60:40	833		0.96
17	Faizabad	2009	5	20 x 20	4	4	3 days, 8:40:40	3940	0.97	17	Raipur	2011	3	20 x 20	4	2.4	3 days, 8:40:40	2708		0.93	17	Ranchi	2010	4	20 x 20	3	2.4	80:60:40	1478		0.94
18	Hazaribag	2009	4	20 x 20	4	3.2	3 days, 8:40:40	4475	0.93	18	Ranchi	2011	4	20 x 20	4	3.2	3 days, 18:50:50	2482		0.7	18	Coimbatore	2010	4	20 x 20	4	3.2	3 days, 8:40:40	1415		0.94
19	Raipur	2009	2.4	20 x 20	5	2.4	120:80:60	5258	0.68	19	Barwale	2012	4	20 x 20	4	3.2	3 days, 18:50:50	3537	120	0.82	19	DRR	2011	4	20 x 20	4	3.2	80:60:40	1341		0.71
20	UAS	2009	4	30 x 20	5	6	80:60:40	4648	0.94	20	Patna	2012	3	20 x 20	8	4.8	3 days, 18:50:50	2997	38.3	0.93	20	Raipur	2011	3	20 x 20	4	2.4	3 days, 8:40:40	1786		0.69
21	Barwale	2010	4	30 x 20	4	4.8	100:60:40	3904	0.9	21	Tripura	2012	3	20 x 20	4	2.4	4 days, 4:50:50	3514	231.9	0.98	21	Rewa	2011	3	20 x 20	4	2.4	3 days, 8:40:40	1797		0.89
22	Faizabad	2010	5	20 x 20	4	4	3 days, 8:40:40	3925	0.9	22	DRR	2013	3	20 x 20	4	2.4	80:60:40	3243	405.5	0.87	22	Paramakudi	2011	2	20 x 20	2	0.8	50:25:25	1635		0.65
23	Hazaribag	2010	4	20 x 20	4	3.2	3 days, 8:40:30	4326	0.9	23	Faizabad	2013	4	20 x 20	4	3.2	3 days, 8:40:40	3783	40.7	0.91	23	Hazaribag	2012	4	20 x 20	4	3.2	3 days, 18:50:50	1815	127.4	0.94
24	Raipur	2010	4	20 x 20	4	3.2	120:60:40	5610	0.81	24	Patna	2013	4	20 x 20	4	3.2	3 days, 18:50:50	3436	205.3	0.82	24	Rewa	2012	4	20 x 20	4	3.2	100:60:40	1714	18.2	0.59
25	Ranchi	2010	4	20 x 20	3	2.4	80:60:40	3405	0.97	25	Raipur	2013	2.4	15 x 20	8	2.88	100:60:40	3294	178	0.91	25	Hazaribag	2013	2.66667	20 x 20	3	1.6	3 days, 8:40:40	1537	153.6	0.66
26	Paramakudi	2010	2	20 x 20	2	0.8	50:25:25	4047	0.5	26	Hazaribag	2014	4	20 x 20	4	3.2	3 days, 8:40:40	2953	191.6	0.89	26	Ranchi	2013	4	20 x 20	4	3.2	80:60:40	1850	525.9	0.55
27	DRR	2011	4	20 x 20	4	3.2	80:60:40	5371	0.45	27	Raipur	2014	2.25	20 x 20	5	2.25	3 days, 8:40:40	2455	18.2	0.93	27	Sabour	2013	4	20 x 20	4	3.2	3 days, 18:50:50	1438	291.6	0.97
28	Faizabad	2011	4	20 x 20	4	3.2	3 days, 8:40:40	4101	0.96	28	Ranchi	2014	3	20 x 20	4	2.4	3 days, 8:40:40	2523		0.74	28	Coimbatore	2013	3	20 x 20	4	2.4	3 days, 8:40:40	528	236.7	0.97
29	Hazaribag	2011	3	20 x 20	4	2.4	3 days, 8:40:40	5488	0.8												29	DRR	2014	3	20 x 20	3	1.8	80:60:40	958	236.7	0.9
30	Patna	2011	3	20 x 20	4	2.4	3 days, 18:50:50	4093	0.93												30	Faizabad	2014	4	20 x 20	4	3.2	3 days, 8:40:40	602	192.2	0.96
31	Raipur	2011	3.4	20 x 20	4	2.72	120:60:40	5185	0.78												31	Tripura	2014	2	20 x 20	3	1.2	100:50:50	1747	2	0.61
32	Barwale	2012	4	20 x 20	4	3.2	3 days, 18:50:50	6035	0.57
33	Faizabad	2012	4	20 x 20	4	3.2	3 days, 8:40:40	4445	0.92
34	Hazaribag	2012	5	20 x 20	4	4	3 days, 18:50:50	5252	0.94
35	Patna	2012	3	20 x 20	8	4.8	3 days, 18:50:50	5918	0.94
36	Raipur	2012	2.6	20 x 20	5	2.6	120:60:40	6183	0.82
37	Sabour	2012	4	20 x 20	4	3.2	80:60:40	5135	0.77
38	Coimbatore	2012	4	20 x 20	4	3.2	80:60:40	4609	0.73
39	Tripura	2012	4	20 x 20	4	3.2	4 days, 4:50:50	5620	0.7
40	DRR	2013	4	20 x 20	4	3.2	80:60:40	5453	0.89
41	Faizabad	2013	4	20 x 20	4	3.2	3 days, 8:40:40	5061	0.87
42	Hazaribag	2013	4	20 x 20	4	3.2	3 days, 8:40:40	4804	0.74
43	Patna	2013	3	20 x 20	8	4.8	3 days, 18:50:50	5745	0.7
44	Raipur	2013	3.2	20 x 20	5	3.2	100:60:40	5151	0.96
45	Coimbatore	2013	2.4	20 x 20	3	1.44	3 days, 8:40:40	4318	0.84
46	DRR	2014	4	20 x 20	4	3.2	80:60:40	5645	0.69
47	Faizabad	2014	4	20 x 20	4	3.2	3 days, 8:40:40	4087	0.92
48	Hazaribag	2014	5	20 x 20	4	4	3 days, 8:40:40	6002	0.87
49	IRRI-SA	2014	4	20 x 20	3	2.4	120:60:40	8336	0.36
50	Maruteru	2014	4	20 x 20	3	2.4	120:60:40	4451	0.98
51	Raipur	2014	2.4	20 x 20	5	2.4	120:60:40	6382	0.92
52	Sabour	2014	4	20 x 20	10	8	80:60:40	4775	0.6
53	Tripura	2014	6	20 x 20	3	3.6	4 days, 4:50:50	5896	0.63
54	Varanasi	2014	4	20 x 20	5	4	120:60:60	8284	0.79
	Note:	R-R; row to row spacing
		H-H; hill to hill spacing
		**Harvested area (m2)			is actual area of harvest after removing the border plants.
		The two hills neighboring the unplanted field had beeen excluded from the harvest for yield assessment. This was done for all plots in the same manner.
		We had harvested all the hills in the actual harvest area and discarded measurements made on plots that have more than 20% missing hills.
		N:P: K; nitrogen, phosphorus and potassium
		DAS;	days after sowing
		H;	Heritability of trials
		An empty cell indicates: data not available
