# Supplementary material for: Genetic gain for rice yield in rainfed environments in India
Source: Field Crops Res. 2021 Jan 1;260:107977. doi: 10.1016/j.fcr.2020.107977 (PMC7722510; doi:10.1016/j.fcr.2020.107977)
Supplement: Supplementary file 2 [file mmc2.xlsx]

## Sheet: Table-S2
Table S2	REML parameters from model 3 of the head-to-head trials at Odisha under lowland and shallow & medium lowland conditions
Cov Parm	District	Lowland						District	Shallow & medium lowland
		WS2017			WS2018				WS2017			WS2018
		Estimate	std err	p-value	Estimate	std err	p-value		Estimate	std err	p-value	Estimate	std err	p-value
Dist		1.023	0.683	0.067	0.072	0.082	0.191		0.707	0.343	0.02	0.568	0.266	0.017
Farmer (Dist)		0.025	0.014	0.039	0.0714	0.025	0.002		0.53	0.083	<.0001	0.493	0.051	<.0001
Dist × Variety		0.0955	0.066	0.074	0.007	0.015	0.318		0.041	0.023	0.036	0.041	0.018	0.013
Residual									0.129	0.02
	Balasore	0.561	0.176	0.001				Angul				0.185	0.05	0.0001
	Bhadrak	0.368	0.207	0.038	0.064	0.02		Bhadrak				0.009	0.006	0.0548
	Cuttack	0.042	0.02	0.017	0.472	0.078		Bolangir				0.084	0.021	<.0001
	Ganjam	0.007	0.003	0.014				Boudh
	Jajpur	0.122	0.082	0.069				Cuttack
	Puri	0.627	0.124	<.0001	0.051	0.02		Dhenkanal
								Kalahandi
								Kandhmal				0.676	0.21	0.0006
								Keonjhar				0.102	0.028	0.0002
								Koraput				0.13	0.037	0.0002
								Mayurbhanj				0.041	0.01	<.0001
								Nayagarh				0.387	0.116	0.0004
								Puri				0.023	0.015	0.0625
								Rayagada				0.184	0.046	<.0001
								Sambalpur				0.025	0.009	0.0021
								Sundargarh				0.176	0.049	0.0002
F-test for fixed effect
Variety		1.51		0.2685	13.65		0.0282		5.3		<.0001	7.93		<.0001
